# Supplementary material for: Experiences with image quality and radiation dose of cone beam computed tomography (CBCT) and multidetector computed tomography (MDCT) in pediatric extremity trauma
Source: Skeletal Radiol. 2020 Jun 14;49(12):1939–49. doi: 10.1007/s00256-020-03506-9 (PMC7652807; doi:10.1007/s00256-020-03506-9)
Supplement: Supplementary file 1 — Dataset 1 (XLSX 113 kb) [file 256_2020_3506_MOESM1_ESM.xlsx]

## Sheet: Dataset 1
ID_STUDY	ID_EXAMPAIR	CBCT0_MDCT1	STUDY_PARALLEL	INCLUDE	SEX	REGION	AGE	CAST	METAL	NOCAST_PAIRS	NOMETAL_PAIRS	KVP	MA	ROT_TIME	MAS	SLICETHICKNESS	PIXELSPACING	CTDI_16	DLP_16	AIDR3D	CORTICAL_MEAN1	CORTICAL_MEAN2	CORTICAL_MEAN3	CORTICAL_SD1	CORTICAL_SD2	CORTICAL_SD3	AIR_MEAN1	AIR_MEAN2	AIR_MEAN3	AIR_SD1	AIR_SD2	AIR_SD3	MUSCLE_MEAN1	MUSCLE_MEAN2	MUSCLE_MEAN3	MUSCLE_SD1	MUSCLE_SD2	MUSCLE_SD3	FAT_MEAN1	FAT_MEAN2	FAT_MEAN3	FAT_SD1	FAT_SD2	FAT_SD3	NOISE	CORTEX	MAXPIXEL	BONEPEAK	AIRPEAK
0	58	1	0	1	0	Foot	17.9	0	0	1	1	120	40	0.5	20	1.5	0.3	3.6	58	1	1977	1792	2014	123	121	117	-998	-993	-995	44	51	57	59	46	65	56	62	64	-110	-119	-130	63	73	55	51	1928	2786	2219	-990
1	37	0	0	1	1	Foot	15.2	0	0	1	1	90	6	6	36	1.4	0.2	2.7	35.3		1319	1413	1139	391	70	202	-988	-1002	-999	16	11	11	25	18	7	41	37	35	-104	-130	-94	37	38	31	13	1290	1942	1478	-1000
2	2	1	0	1	0	Ankle	9	0	0	1	1	120	30	0.5	15	1.5	0.18	2.9	34.7	1	1981	2013	1920	216	131	121	-1011	-1021	-988	64	49	53	85	85	113	53	64	50	-88	-92	-99	54	54	59	55	1971	2697	2159	-1010
3	10	1	1	1	1	Elbow	16.7	0	0	1	1	120	30	0.5	15	1.5	0.2	2.6	26.2	1	2008	1890	1939	191	215	290	-1007	-1026	-991	67	51	75	94	92	76	77	80	95	-114	-77	-80	64	61	66	64	1946	2862	2121	-1001
4	32	0	0	1	1	Elbow	16.1	1	0	0	1	92	6	6	36	1.4	0.2	3	38.7		930	1007	1067	109	75	60	-997	-997	-1001	14	15	14	-42	-59	-50	51	43	41	-148	-203	-146	39	38	38	14	1001	2094	1046	-1010
5	1	1	0	1	1	Finger	16.3	0	0	1	1	120	30	0.5	15	1	0.11	3	42.6	1	1894	2195	1903	239	411	122	-1017	-1007	-1019	45	50	45	96	105	99	70	62	70	-59	-68	-75	65	45	90	47	1997	2894	2392	-1044
6	52	1	0	1	0	Foot	16.1	0	0	1	1	120	50	0.5	25	1.5	0.2	3.8	38.4	0	2031	1790	2128	176	180	302	-1017	-1020	-1021	45	48	46	89	90	86	98	110	105	-66	-64	-78	101	86	78	46	1983	2799	2249	-1025
7	38	0	0	1	1	Ankle	15.8	0	0	1	1	96	4	6	24	1.4	0.2	2.3	30.2		1521	1512	1301	78	67	93	-990	-991	-984	23	24	29	-16	21	51	55	53	48	-127	-134	-132	59	59	54	25	1445	2875	1519	-1008
8	59	1	1	1	1	Ankle	12.6	0	0	1	1	120	40	0.5	20	1.5	0.26	2.9	28.4	1	1603	1734	1745	272	290	204	-1003	-972	-998	50	48	43	60	63	69	67	63	67	-119	-107	-90	59	60	60	47	1694	2533	1924	-992
9	47	0	0	1	0	Ankle	14.2	0	0	1	1	96	9	6	54	1.4	0.2	5.2	68		1345	1327	1401	90	95	70	-994	-983	-1000	19	22	16	-28	-30	-20	40	36	38	-224	-222	-208	36	38	31	19	1358	1615	1388	-1003
10	60	0	0	1	1	Wrist	16.5	0	0	1	1	92	4	6	24	1	0.2	2	25.8		1589	1550	1487	77	129	103	-992	-991	-1006	23	25	14	42	44	70	49	51	53	-105	-113	-113	52	50	53	21	1542	1909	1656	-1012
11	42	1	1	0	1	Elbow	11.9	1	0	0	1	120	30	0.5	15	1.5	0.24	3.1	50	1	1962	1810	1517	154	142	133	-1037	-1030	-1029	75	78	78	92	77	76	83	80	79	-106	-96	-116	61	69	74	77	1763	2534	2014	-1009
12	61	1	1	1	1	Ankle	14.3	0	0	1	1	120	40	0.5	20	1.5	0.26	3.2	39.4	1	1702	1604	1478	338	140	173	-1011	-991	-997	44	72	38	46	51	66	63	61	67	-128	-138	-78	48	57	75	51	1595	2262	1773	-1004
13	34	1	0	1	0	Finger	17.7	0	0	1	1	120	50	0.5	25	1	0.24	2.2	17.5	1	2214	2051	2016	176	335	595	-998	-1001	-998	47	41	43	92	73	106	51	54	42	-87	-153	-126	57	57	94	44	2094	3154	2544	-1011
14	10	0	1	1	1	Elbow	16.7	0	0	1	1	92	7	6	42	1.4	0.2	3.5	45.2		1476	1352	1418	69	104	71	-993	-981	-1001	16	20	19	-34	-51	19	37	33	31	-142	-107	-165	29	34	40	18	1415	1832	1564	-1013
15	39	0	0	1	1	Knee	16	0	1	1	0	96	6	6	36	1.4	0.2	3.5	45.3		997	924	739	87	125	91	-976	-981	-987	22	22	20	-33	-51	-20	52	51	44	-149	-177	-173	43	44	43	21	887	3071	1023	-1008
16	52	0	0	1	0	Foot	16.4	0	0	1	1	96	9	6	54	1.4	0.2	4	51.6		1391	1215	1148	48	77	67	-998	-1006	-1012	17	15	9	-28	-32	-45	34	40	37	-176	-212	-201	34	39	34	14	1251	1615	1408	-1003
17	37	1	0	1	1	Foot	15.7	0	0	1	1	120	50	0.5	25	1.5	0.46	4.2	102.2	0	2135	2138	1856	233	389	153	-1070	-1065	-1073	68	93	73	71	96	110	116	122	139	-96	-89	-76	131	88	126	78	2043	3412	2518	-1057
18	54	0	0	1	0	Wrist	14.1	0	0	1	1	88	4	6	24	1	0.2	1.7	21.7		1602	1637	1767	61	48	98	-988	-995	-994	19	16	17	48	33	77	40	39	41	-111	-98	-160	45	37	40	17	1669	1965	1708	-1012
19	9	0	1	1	1	Foot	17.2	0	0	1	1	92	5	6	30	1.4	0.2	2.5	32.3		1177	1426	1447	162	203	105	-997	-986	-999	20	18	14	-15	-13	-1	40	46	41	-105	-134	-136	38	42	40	17	1350	2326	1527	-1010
20	56	0	0	1	1	Ankle	15.5	0	0	1	1	96	4	6	24	1.4	0.2	2.3	30.2		1542	1553	1278	75	50	67	-982	-994	-987	23	17	17	13	24	26	40	50	41	-156	-217	-208	41	49	49	19	1458	2350	1641	-997
21	7	1	0	0	1	Wrist	14.1	1	0	0	1	120	30	0.5	15	1	0.16	2.8	22.5	1	1743	1646	1625	111	150	335	-1030	-1033	-1030	50	59	90	73	64	99	75	81	91	-82	-94	-77	68	90	74	66	1671	2353	1800	-1033
22	3	1	0	1	1	Wrist	14.4	0	0	1	1	120	30	0.5	15	1	0.2	2.2	17.5	1	1907	1767	1600	168	303	150	-999	-997	-997	50	42	46	50	51	71	63	64	76	-119	-115	-122	55	59	49	46	1758	3165	2065	-989
23	27	1	0	1	0	Wrist	15.2	0	0	1	1	120	30	0.5	15	1	0.14	2.9	17.6	1	2070	2086	2090	259	171	266	-971	-1026	-954	57	47	43	89	115	92	63	63	50	-77	-70	-79	58	63	67	49	2082	2773	2283	-1031
24	18	1	0	1	0	Elbow	11.3	0	0	1	1	120	30	0.5	15	1.5	0.21	2.2	17.5	1	2011	2009	1919	129	139	134	-999	-997	-996	47	48	52	63	68	64	71	68	72	-115	-131	-106	65	68	59	49	1980	2617	2124	-991
25	11	1	1	1	1	Finger	14.6	0	0	1	1	120	30	0.5	15	1	0.24	2.9	17.6	1	1795	2142	1932	194	296	193	-1026	-1027	-1030	54	48	46	82	75	107	75	67	70	-60	-59	-72	70	69	83	49	1956	2747	2053	-1036
26	4	1	0	1	1	Wrist	15.7	0	0	1	1	120	30	0.5	15	1.5	0.34	2.6	26.2	0	1952	2028	2067	254	199	172	-1030	-1026	-1025	43	44	48	87	86	92	68	71	67	-121	-98	-100	74	78	72	45	2016	2738	2270	-1038
27	33	1	0	1	1	Elbow	17.5	0	0	1	1	120	30	0.5	15	1.5	0.2	2.9	34.7	1	1893	1942	1862	139	156	130	-1053	-1055	-1016	64	64	61	95	86	74	79	80	78	-80	-87	-61	76	84	67	63	1899	2942	2011	-999
28	8	1	0	1	1	Wrist	13.6	0	0	1	1	120	50	0.5	25	1	0.15	4.5	62.6	0	1897	1979	1896	203	78	145	-1040	-1037	-1041	56	51	52	87	46	60	71	64	64	-90	-77	-85	67	72	53	53	1924	2632	2120	-1024
29	59	0	1	1	1	Ankle	12.6	0	0	1	1	92	4	6	24	1.4	0.2	2	25.8		1314	1280	958	252	78	84	-982	-1001	-989	23	14	18	4	-2	-7	41	37	54	-147	-128	-179	43	35	38	18	1184	1618	1390	-993
30	36	1	0	1	0	Wrist	17.7	0	0	1	1	120	30	1	30	1	0.17	5.5	44	0	2179	2506	2112	209	251	208	-1041	-1042	-1014	31	25	40	98	95	96	30	41	42	-93	-82	-79	44	35	39	32	2266	3023	2468	-1037
31	58	0	0	1	0	Foot	17	0	0	1	1	96	4	6	24	1.4	0.2	2	25.8		1590	1460	1482	147	134	90	-999	-995	-979	13	16	21	-33	-13	25	42	34	38	-149	-153	-152	43	50	40	17	1511	2236	1651	-1006
32	21	0	0	1	1	Ankle	13.2	0	0	1	1	92	4	6	24	1.4	0.2	2.3	30.2		1285	1380	1041	122	76	86	-976	-989	-986	24	22	20	-32	8	0	54	43	41	-192	-173	-142	47	59	37	22	1235	1624	1355	-982
33	28	0	0	0	0	Foot	16.3	0	0	1	0	96	4	6	24	1	0.2	2.3	30.2		1698	1571	1531	160	127	109	-985	-991	-987	19	17	19	43	37	39	43	43	40	-120	-90	-96	46	38	43	18	1600	1869	1676	-1000
34	57	0	0	1	0	Finger	13.1	0	0	1	1	88	4	6	24	1	0.2	1.7	21.7		1731	1651	1656	134	101	123	-1000	-993	-1004	14	17	12	43	43	44	38	43	43	-127	-96	-109	51	39	39	14	1679	2099	1709	-999
35	16	1	1	1	0	Wrist	15	0	0	1	1	120	30	0.5	15	1	0.17	2.9	17.6	1	2295	2152	2100	96	360	231	-1027	-1029	-1030	62	43	47	106	86	87	70	70	61	-72	-66	-76	66	82	66	51	2182	3033	2417	-1015
36	11	0	1	1	1	Finger	14.6	0	0	1	1	92	4	6	24	1.4	0.2	2	25.8		1403	1302	1440	134	107	161	-995	-992	-1001	15	17	13	-28	-20	-44	37	35	39	-143	-129	-122	35	34	38	15	1382	1808	1442	-1012
37	6	0	0	1	0	Wrist	16.8	0	0	1	1	92	4	6	24	1.4	0.2	2.4	17.7		1990	1846	1904	83	104	108	-977	-981	-984	21	19	17	47	64	63	33	37	39	-62	-71	-91	39	34	36	19	1913	2203	1963	-999
38	13	0	0	1	1	Elbow	15.9	0	0	1	1	92	4	6	24	1.4	0.2	2	25.8		1503	1462	1271	118	85	61	-972	-976	-977	22	22	20	24	34	10	42	47	43	-125	-124	-111	39	37	40	21	1412	1812	1424	-980
39	35	1	0	1	1	Wrist	16.2	1	0	0	1	120	70	0.5	35	1	0.24	5.1	51.2	0	1784	1789	1688	130	147	106	-1049	-1055	-1034	46	48	47	98	107	89	70	65	75	-46	-64	-95	64	77	91	47	1754	2477	1805	-1040
40	42	0	1	0	1	Elbow	11.9	0	0	0	1	88	4	6	24	1.4	0.2	1.7	21.7		1364	1548	1373	152	88	102	-986	-983	-984	19	19	18	-16	-14	9	45	47	46	-167	-173	-163	41	44	42	19	1428	1862	1388	-990
42	19	0	0	0	0	Elbow	13.1	0	1	1	0	92	5	6	30	1.4	0.2	2.5	32.3		1429	1365	1321	100	125	63	-1007	-1010	-1010	9	6	7	-2	16	-6	17	16	15	-187	-168	-161	12	16	16	7	1372	3071	1423	-1002
46	31	1	0	1	1	Finger	14.5	0	0	1	1	120	20	0.5	10	1	0.22	1.6	6.3	1	2059	1841	2090	151	139	168	-999	-997	-993	48	47	50	70	59	74	84	81	59	-83	-77	-95	71	65	87	48	1997	2625	2004	-989
47	14	0	0	1	1	Wrist	12.3	0	0	1	1	88	4	6	24	1.4	0.2	1.7	21.7		1488	1334	1525	145	116	110	-991	-985	-987	16	18	16	1	47	50	42	40	38	-97	-103	-98	39	35	36	17	1449	1886	1456	-1001
49	15	0	0	1	0	Elbow	12.8	0	0	1	1	88	4	6	24	1.4	0.2	1.7	21.7		1372	1487	1308	94	84	75	-984	-978	-978	18	22	21	7	7	11	48	47	46	-134	-145	-169	44	45	41	20	1389	1747	1379	-991
50	28	1	0	0	0	Foot	16.2	0	1	1	0	120	50	0.5	25	1.5	0.45	6.1	112.5	0	1822	1769	1890	192	634	134	-1028	-1048	-1025	39	38	35	80	81	78	53	52	49	-94	-92	-114	59	59	50	37	1827	31401	1936	-1009
51	7	0	0	0	1	Wrist	14.1	0	0	0	1	92	4	6	24	1.4	0.2	2	25.8		1538	1527	1362	205	123	172	-991	-991	-990	17	16	17	50	38	13	39	39	44	-104	-90	-71	38	41	39	17	1476	1917	1480	-1012
52	31	0	0	1	1	Finger	14.2	0	0	1	1	80	2	6	12	1	0.2	0.6	7.3		1764	1797	1835	88	154	172	-979	-978	-965	34	34	46	42	54	70	86	77	78	-175	-123	-146	107	134	128	38	1799	3002	1712	-992
53	36	0	0	1	0	Wrist	17.7	0	0	1	1	90	6	6	36	1.4	0.2	2.7	35.3		1737	1745	1730	67	65	47	-997	-993	-999	16	18	15	45	59	29	35	37	39	-106	-98	-128	35	41	36	16	1737	2183	1745	-998
55	12	0	0	1	0	Wrist	14.1	0	0	1	1	92	4	6	24	1.4	0.2	2	25.8		1661	1568	1426	171	180	238	-990	-990	-991	15	17	15	44	58	48	34	36	35	-129	-89	-117	40	34	34	16	1552	2025	1692	-1000
56	25	1	1	1	1	Ankle	13	1	0	0	1	120	40	0.5	20	1.5	0.24	3.9	46.2	1	1795	1872	1674	157	177	122	-1046	-1040	-1035	67	63	75	84	86	89	84	82	72	-39	-52	-64	81	74	79	68	1780	2801	1816	-1007
57	18	0	0	1	0	Elbow	11.6	0	0	1	1	90	6	6	36	1.8	0.2	2.7	35.3		1427	1248	1259	70	88	100	-989	-996	-999	20	17	16	11	19	-8	38	38	37	-181	-155	-156	34	36	38	18	1311	2218	1483	-999
58	50	0	0	1	1	Wrist	14.4	0	0	1	1	92	4	6	24	1.4	0.2	2.4	17.7		1411	1231	1177	184	131	74	-987	-997	-990	24	18	21	37	45	68	45	43	50	-86	-44	-49	38	46	48	21	1273	1763	1360	-1002
59	6	1	0	1	0	Wrist	16.2	0	0	1	1	120	40	0.5	20	1	0.13	3.7	29.4	0	2065	2057	1981	175	275	61	-1035	-1031	-1031	40	38	41	94	94	103	50	54	48	-103	-96	-110	41	47	38	40	2034	2610	2337	-1029
60	33	0	0	1	1	Elbow	17.1	0	0	1	1	92	4	6	24	1.4	0.2	2	25.8		1282	1294	1155	88	88	128	-973	-983	-967	22	22	26	-13	-15	-15	53	67	57	-89	-160	-117	52	61	52	23	1244	1769	1169	-980
61	38	1	0	1	1	Ankle	15.3	0	0	1	1	120	40	0.5	20	1.5	0.19	2.9	28.4	1	1763	1608	1784	146	250	113	-998	-992	-992	38	52	69	64	63	57	53	61	62	-81	-82	-85	72	67	67	53	1718	2545	1970	-989
62	29	0	1	1	1	Hand	16.9	0	0	1	1	92	4	6	24	1	0.2	2	25.8		1849	1650	1574	93	46	60	-993	-991	-1005	17	19	14	-18	-12	-2	49	44	46	-97	-93	-43	40	40	51	17	1691	2149	1850	-1024
63	17	1	0	1	1	Hand	10.8	0	0	1	1	120	20	0.5	10	1	0.15	1.9	15	1	2060	2017	1832	195	268	366	-1020	-1020	-1025	62	58	66	83	93	80	78	84	83	-73	-83	-81	66	71	77	62	1970	2804	2083	-1024
64	55	0	0	1	0	Wrist	11.1	0	0	1	1	88	4	6	24	1	0.2	1.7	21.7		1310	1320	1437	65	115	116	-995	-989	-994	22	27	22	26	-18	50	50	51	43	-107	-132	-120	50	56	55	24	1356	1904	1503	-1012
65	23	1	0	1	1	Hand	11.3	0	0	1	1	120	30	0.5	15	1	0.24	2.8	22.5	1	2168	1834	2027	315	283	563	-1026	-1027	-1035	43	46	43	79	84	80	68	62	56	-76	-97	-97	61	72	79	44	2010	3016	2066	-1019
66	5	0	1	1	0	Ankle	15.1	1	0	0	1	96	6	6	36	1.4	0.2	3.5	45.3		1289	1227	1172	48	86	36	-985	-977	-979	29	30	30	-43	-13	-41	60	43	43	-157	-145	-124	43	40	42	30	1229	2197	1404	-998
67	48	1	0	1	0	Ankle	12.8	0	0	1	1	120	50	0.5	25	1.5	0.17	4.5	35.8	0	1965	2100	2003	69	133	180	-1038	-1040	-1034	44	41	35	85	89	91	50	53	51	-93	-96	-100	50	52	53	40	2023	2565	2096	-1038
68	54	1	0	1	0	Wrist	15	0	0	1	1	120	50	0.5	25	1	0.24	3.6	35.5	1	1865	2126	1889	168	78	199	-999	-995	-997	39	39	36	55	66	54	58	57	50	-104	-140	-105	54	58	50	38	1960	2728	2168	-1003
69	30	1	0	1	0	Wrist	15.7	0	0	1	1	120	30	0.5	15	1	0.17	2.2	17.5	1	2126	2101	2299	365	276	229	-998	-996	-996	51	45	46	62	65	67	64	63	64	-105	-114	-106	76	48	70	47	2175	2939	2354	-996
70	24	1	0	1	0	Foot	11	0	0	1	1	100	50	0.5	25	1.5	0.26	2.2	22.5	0	2083	2013	1892	160	97	150	-1054	-1037	-1017	45	52	65	65	62	89	94	76	72	-105	-111	-81	74	66	74	54	1996	2664	2130	-1054
71	51	0	0	0	0	Wrist	17.3	0	0	0	1	92	4	6	24	1	0.2	2	25.8		1707	1631	1816	141	185	89	-995	-996	-992	22	20	24	47	16	7	47	51	51	-118	-73	-137	51	56	51	22	1718	2112	1769	-1011
72	26	1	0	1	0	Ankle	12.3	0	0	1	1	120	50	0.5	25	1.5	0.29	5	79.5	0	1929	2007	2012	163	241	190	-1041	-1041	-1040	48	51	54	79	84	85	92	70	67	-89	-106	-100	73	58	52	51	1983	2897	2336	-1024
73	53	0	0	1	1	Wrist	8.8	0	0	1	1	88	4	6	24	1	0.2	2	14.9		1386	1376	1621	218	342	90	-990	-994	-995	27	23	21	58	65	50	48	53	51	-99	-95	-100	62	52	50	24	1461	2090	1627	-999
74	60	1	0	1	1	Wrist	16.9	0	0	1	1	120	50	0.5	25	1	0.17	3.8	44.8	0	2112	1906	1854	170	254	57	-1072	-1066	-1068	52	56	55	80	78	86	65	63	61	-69	-69	-113	81	70	72	54	1957	2718	2066	-1061
75	1	0	0	1	1	Finger	16.7	0	0	1	1	92	4	6	24	1.4	0.2	2	25.8		1804	1911	1657	52	103	119	-987	-978	-988	22	26	20	61	51	74	57	53	55	-97	-109	-96	56	48	50	23	1791	2127	1831	-1011
76	14	1	0	1	1	Wrist	12.2	0	0	1	1	120	50	0.5	25	1	0.15	4.3	25.8	0	1887	2057	1750	133	336	151	-984	-1036	-1032	43	52	57	81	80	83	48	57	49	-85	-84	-92	54	40	43	51	1898	2763	2255	-995
77	45	0	0	1	0	Finger	12.4	0	0	1	1	88	4	6	24	1.4	0.2	1.7	21.7		1907	1936	1883	57	57	71	-991	-979	-999	18	22	14	68	64	65	42	40	44	-137	-165	-116	38	35	43	18	1909	2160	1891	-1002
78	48	0	0	1	0	Ankle	12.8	0	0	1	1	88	4	6	24	1.4	0.2	1.7	21.7		1513	1427	1391	50	68	58	-987	-971	-1004	20	23	13	-23	17	-14	55	51	46	-156	-157	-162	39	41	45	19	1444	1885	1566	-1001
79	55	1	0	1	0	Wrist	10.8	0	0	1	1	120	30	0.5	15	1	0.17	2.8	22.5	1	1860	1792	1820	155	186	122	-1030	-1029	-1033	49	44	51	100	87	88	56	60	65	-109	-93	-91	51	55	49	48	1824	2681	1942	-1032
80	34	0	0	1	0	Finger	17.1	0	0	1	1	92	4	6	24	1.4	0.2	2	25.8		1865	1915	1875	93	42	101	-997	-989	-983	14	16	19	112	94	47	48	43	41	-112	-108	-115	34	40	34	16	1885	2168	1868	-999
81	49	1	0	1	0	Elbow	14	0	0	1	1	120	30	0.5	15	1.5	0.21	2.5	24.9	0	1875	1694	1852	171	160	102	-1059	-1060	-1044	66	75	86	86	82	99	99	97	95	-87	-107	-97	62	85	110	76	1807	2647	1876	-1039
82	56	1	0	1	1	Ankle	15	0	0	1	1	120	40	0.5	20	1.5	0.28	3.9	46.2	1	1939	1769	1611	159	178	158	-1014	-994	-1032	64	78	44	91	87	45	99	92	99	-83	-77	-122	117	112	70	62	1773	2767	1995	-1013
84	9	1	1	1	1	Foot	17.2	0	0	1	1	120	40	0.5	20	1.5	0.23	4.2	66.7	1	2520	2465	2342	196	153	88	-1017	-1016	-1035	71	53	58	95	65	96	61	68	62	-102	-62	-70	57	70	60	61	2442	3013	2518	-1019
85	39	1	0	1	1	Knee	16.1	0	1	1	0	120	40	0.5	20	1.5	0.35	4.2	66.7	1	1637	1754	1707	233	276	114	-1016	-1031	-1029	133	101	94	59	55	60	136	182	144	-107	-103	-100	139	132	136	109	1699	4096	1786	-1020
86	46	0	0	1	0	Elbow	15.8	0	0	1	1	96	4	6	24	1	0.2	2.3	30.2		1719	1701	1656	75	75	82	-981	-987	-984	27	27	28	29	22	30	62	60	60	-134	-120	-122	55	53	53	27	1692	2006	1650	-1000
87	12	1	0	1	0	Wrist	14.2	0	0	1	1	120	70	0.5	35	1.5	0.18	5.2	31.5	0	2234	1882	1988	279	225	129	-1033	-1026	-1028	29	34	28	82	79	89	42	38	44	-90	-89	-80	40	30	46	30	2035	2580	2308	-1036
88	5	1	1	1	0	Ankle	15.1	1	0	0	1	120	60	0.5	30	1.5	0.28	5.2	52.3	1	1937	1999	1887	100	111	150	-1017	-1018	-1002	47	47	48	80	85	97	65	66	75	-57	-58	-47	63	63	66	47	1941	2410	2009	-1003
89	2	0	0	1	0	Ankle	9.1	0	0	1	1	84	4	6	24	1	0.2	1.4	18		1534	1440	1432	74	92	127	-973	-976	-968	38	35	35	-7	18	44	73	65	63	-143	-140	-164	50	62	57	36	1469	2503	1442	-982
90	19	1	0	0	0	Elbow	13.2	0	0	1	0	120	30	0.5	15	1	0.2	2.6	26.2	1	2080	1896	1890	185	155	133	-1029	-1050	-1044	78	66	67	83	90	82	99	100	79	-104	-109	-105	79	75	77	70	1955	2845	2214	-1034
91	51	1	0	0	0	Wrist	17.3	1	0	0	1	120	50	0.5	25	1	0.18	4.1	33	0	1874	2168	2095	126	125	383	-1030	-1024	-1031	73	46	76	81	77	97	64	64	64	-69	-87	-115	69	81	53	65	2046	2689	2318	-1030
92	57	1	0	1	0	Finger	13.6	0	0	1	1	120	30	0.5	15	1	0.35	2.7	36.7	1	2147	2175	2011	96	167	137	-1002	-998	-997	45	37	43	37	37	43	58	62	69	-127	-121	-113	66	50	62	42	2111	2891	2292	-1006
93	40	1	0	1	1	Elbow	12.2	0	0	1	1	120	30	0.5	15	1.5	0.22	2.2	16.7	1	1764	1518	1656	140	91	96	-990	-990	-991	63	53	64	69	55	61	92	83	81	-119	-108	-116	57	68	71	60	1646	3058	1821	-990
94	41	0	0	1	1	Wrist	12.4	0	0	1	1	90	6	6	36	1	0.2	2.7	35.3		1479	1519	1554	119	106	77	-997	-998	-999	20	18	18	48	19	64	37	50	40	-93	-118	-111	34	32	38	19	1517	2039	1692	-1012
95	61	0	1	1	1	Ankle	14.3	0	0	1	1	96	9	6	54	1.5	0.2	5.2	67.8		1358	1188	1226	56	44	66	-978	-1001	-989	21	11	20	-43	-63	-53	33	27	28	-207	-249	-257	26	26	25	17	1257	1571	1418	-1003
96	3	0	0	1	1	Wrist	14.3	0	0	1	1	92	4	6	24	1.4	0.2	2	25.8		1515	1511	1323	121	131	62	-991	-989	-994	16	16	14	0	2	14	36	32	36	-106	-87	-73	43	38	31	15	1450	1846	1621	-1001
97	22	1	0	0	1	Hand	15.1	0	1	1	0	100	20	0.5	10	1	0.22	0.9	5.8	1	2082	2079	2245	115	212	367	-1004	-997	-998	71	52	67	51	56	73	100	109	111	-86	-115	-93	117	91	95	63	2135	4257	2606	-989
98	49	0	0	1	0	Elbow	14.9	0	0	1	1	92	5	6	30	1	0.2	2.5	32.3		1542	1612	1574	64	85	69	-997	-993	-990	16	17	21	10	7	17	41	44	43	-146	-141	-147	40	39	37	18	1576	3071	1615	-1008
99	32	1	0	1	1	Elbow	16	1	0	0	1	120	30	0.5	15	1.5	0.21	4.4	56.5	0	1662	1532	1593	144	136	179	-1035	-1049	-1037	65	53	55	81	97	75	78	66	63	-62	-60	-68	63	64	71	58	1596	2452	1902	-1039
100	27	0	0	1	0	Wrist	14.9	0	0	1	1	92	4	6	24	1.4	0.2	2.4	17.7		1878	1853	1509	67	84	83	-988	-980	-984	20	25	23	75	56	45	48	46	42	-63	-42	-79	38	50	48	23	1747	2235	1945	-998
101	13	1	0	1	1	Elbow	15.6	0	0	1	1	120	30	0.5	15	1.5	0.33	2.5	25.2	1	1813	1811	1817	150	130	156	-1060	-1032	-1021	51	72	67	106	97	84	90	89	119	-102	-69	-75	89	90	66	63	1814	2611	1919	-1028
102	4	0	0	1	1	Wrist	15.7	0	0	1	1	92	4	6	24	1.4	0.2	2	25.8		1301	1331	1354	130	77	58	-982	-984	-990	18	19	17	27	8	1	38	47	47	-123	-103	-120	41	41	37	18	1329	1764	1502	-991
103	46	1	0	1	0	Elbow	15.3	0	0	1	1	120	30	0.5	15	1.5	0.2	2.6	26.2	1	1835	1919	1822	102	117	96	-982	-1030	-1001	72	47	45	87	87	82	65	68	70	-97	-114	-85	68	61	62	55	1859	2575	1979	-1000
104	26	0	0	1	0	Ankle	12.3	0	0	1	1	92	4	6	24	2	0.2	2	25.8		1445	1331	1382	109	93	86	-981	-977	-970	18	19	22	34	-36	18	40	41	42	-131	-122	-140	32	35	33	20	1386	1744	1516	-991
105	15	1	0	1	0	Elbow	12.9	0	0	1	1	120	30	0.5	15	1.5	0.21	2.5	29.5	1	1855	1741	1886	65	151	114	-993	-999	-1000	57	52	50	41	55	47	66	61	56	-141	-104	-113	55	74	67	53	1827	2490	1922	-1002
107	44	1	0	1	1	Wrist	17.9	0	0	1	1	120	30	0.5	15	1	0.18	2.8	22.5	1	1937	2031	2106	95	110	120	-1025	-1028	-1034	50	45	42	85	92	67	76	66	63	-33	-79	-51	63	62	47	46	2025	2869	2311	-1030
108	8	0	0	1	1	Wrist	13.5	0	0	1	1	88	4	6	24	1.4	0.2	2	14.9		1259	1205	1310	129	100	69	-981	-983	-984	26	24	23	92	50	76	50	48	45	-87	-88	-88	45	55	55	24	1258	1724	1412	-1002
109	41	1	0	1	1	Wrist	13	0	0	1	1	120	30	0.5	15	1	0.18	2.9	34.7	1	1899	1976	1824	120	228	231	-1023	-1032	-1028	56	53	49	79	89	84	62	73	75	-90	-41	-59	77	97	54	53	1900	2850	1969	-1033
111	23	0	0	1	1	Hand	11.8	0	0	1	1	88	4	6	24	1.4	0.2	1.7	21.7		1483	1503	1679	74	77	113	-984	-982	-988	23	24	21	61	65	38	42	46	46	-95	-100	-96	50	47	45	23	1555	1974	1622	-1000
112	20	1	0	0	0	Elbow	12.6	0	1	1	0	120	60	0.5	30	1.5	0.14	5.9	35.1	1	1746	1726	1775	159	160	248	-1004	-1005	-1003	38	34	40	75	86	85	53	46	46	-109	-98	-113	45	55	54	37	1749	18198	1840	-1007
113	43	0	0	1	0	Wrist	12.4	0	0	1	1	88	4	6	24	1.4	0.2	1.7	21.7		1455	1513	1548	122	142	113	-986	-990	-984	23	20	25	29	52	49	47	46	48	-95	-112	-112	45	42	42	23	1505	2115	1710	-999
114	17	0	0	1	1	Hand	9.5	0	0	1	1	80	2	6	12	1.4	0.2	0.7	5		1352	1466	1595	174	168	116	-946	-952	-956	35	33	31	71	86	66	76	74	68	-91	-87	-76	70	80	70	33	1471	2144	1785	-974
115	30	0	0	1	0	Wrist	15.1	0	0	1	1	92	4	6	24	1	0.2	2.4	17.7		1930	1879	1851	83	101	158	-980	-979	-988	28	29	25	61	65	77	48	48	50	-73	-64	-74	45	49	59	27	1887	2427	2009	-997
116	25	0	1	1	1	Ankle	13	1	0	0	1	92	4	6	24	1.4	0.2	2	25.8		1300	1227	1256	75	99	80	-977	-966	-977	32	35	35	12	1	-4	73	69	74	-108	-93	-114	66	69	66	34	1261	2201	1432	-986
117	22	0	0	0	1	Hand	15.9	0	0	1	0	90	6	6	36	1.4	0.2	2.7	35.3		1419	1481	1526	115	107	80	-987	-989	-997	23	21	18	56	37	49	38	36	35	-83	-91	-78	41	42	46	21	1475	1936	1554	-1001
118	35	0	0	1	1	Wrist	16.1	1	0	0	1	92	6	6	36	1.4	0.2	3	38.7		1333	1397	1443	73	40	49	-982	-992	-991	21	17	17	24	21	13	34	38	37	-121	-131	-98	33	32	43	18	1391	1731	1440	-1002
119	24	0	0	1	0	Foot	10.6	0	0	1	1	92	4	6	24	1.4	0.2	2	25.8		1401	1563	1599	97	46	124	-990	-984	-977	17	19	19	43	23	38	38	39	37	-107	-102	-94	35	37	38	18	1521	1877	1662	-1001
120	16	0	1	1	0	Wrist	15.2	0	0	1	1	92	4	6	24	1.4	0.2	2.4	17.7		1770	1763	1768	122	62	30	-988	-983	-989	21	23	21	85	61	74	45	41	41	-76	-88	-69	41	36	47	22	1767	2158	1946	-999
121	43	1	0	1	0	Wrist	12.8	0	0	1	1	120	30	0.5	15	1	0.17	2.8	22.5	1	1787	1628	1537	189	182	323	-1028	-1024	-1026	45	53	50	83	73	91	87	71	66	-85	-76	-83	54	68	49	49	1651	2456	1982	-1027
122	29	1	1	1	1	Hand	16.9	0	0	1	1	120	30	0.5	15	1	0.24	2.9	34.7	1	2356	2362	2270	259	305	161	-1036	-1037	-1031	47	49	54	82	74	82	83	83	82	-61	-65	-62	71	61	71	50	2329	3100	2577	-1042
123	44	0	0	1	1	Wrist	17.7	0	0	1	1	92	4	6	24	1.4	0.2	2	25.8		1630	1615	1532	70	60	92	-980	-992	-984	26	19	24	17	37	32	48	48	50	-71	-53	-97	46	53	44	23	1592	1983	1665	-1001
124	50	1	0	1	1	Wrist	14.8	0	0	1	1	120	50	0.5	25	1	0.24	4.2	50.9	0	1932	1877	1982	241	139	158	-1041	-1051	-1049	57	52	45	63	77	79	78	66	71	-59	-61	-63	67	79	65	51	1930	2807	2238	-1042
125	21	1	0	1	1	Ankle	13.5	0	0	1	1	120	40	0.5	20	1.5	0.25	2.9	28.4	1	1925	2074	1861	180	191	161	-998	-992	-993	42	48	48	73	64	63	55	63	67	-118	-126	-89	76	75	93	46	1953	2524	2148	-994
126	40	0	0	1	1	Elbow	12.2	0	0	1	1	88	4	6	24	1.4	0.2	1.7	21.7		1326	1420	1312	82	119	126	-983	-986	-983	19	18	18	-1	-10	8	48	46	42	-148	-162	-144	43	39	40	18	1353	1775	1475	-1002
127	45	1	0	1	0	Finger	12.8	0	0	1	1	120	30	0.5	15	1	0.35	2.7	36.7	1	1846	1957	1876	295	87	291	-1004	-1004	-1004	44	41	40	52	44	35	65	54	61	-130	-131	-118	83	54	54	42	1893	2671	2228	-997
128	47	1	0	1	0	Ankle	14.6	0	0	1	1	120	40	0.5	20	1.5	0.24	2.9	28.4	1	1815	1857	1814	231	114	34	-999	-1000	-990	49	48	61	60	73	62	72	77	70	-109	-112	-106	69	69	67	53	1829	2469	2089	-989
129	20	0	0	0	0	Elbow	12.1	0	0	1	0	88	4	6	24	1.4	0.2	1.7	21.7		1514	1567	1424	60	68	78	-984	-980	-983	18	19	19	19	10	22	43	44	44	-147	-201	-197	40	41	35	19	1502	1875	1625	-990
130	53	1	0	1	1	Wrist	8.8	0	0	1	1	120	20	0.5	10	1	0.16	1.4	14.2	1	2080	2024	1957	176	216	142	-997	-997	-999	48	46	46	52	45	58	62	64	72	-121	-133	-146	60	54	66	47	2020	2640	2255	-1004
[truncated: 52 more columns]

## Sheet: Pivot
REGION	(Alle)
SEX	(Alle)
NOMETAL_PAIRS	(Alle)
NOCAST_PAIRS	(Alle)
INCLUDE	1
STUDY_PARALLEL	1
ID_STUDY	(Alle)
Zeilenbeschriftungen	Mittelwert von AGE	Mittelwert von CTDI_16	Mittelwert von NOISE	Mittelwert von NOISE_NORM	Mittelwert von CNR_NORM	Mittelwert von CORTEX	Mittelwert von CORTEX_NORM	Mittelwert von BONEPEAK	Mittelwert von SLICETHICKNESS	Mittelwert von PIXELSPACING	Mittelwert von KVP	Mittelwert von MAS	Summe von CAST	Summe von METAL
0	15.0667	2.78889	20.8889	28.6178	109.702	1392.89	1908.26	1552.56	1.36667	0.2	92.8889	31.3333	2	0
5	15.1	3.5	30	41.1	65.25	1229	1683.73	1404	1.4	0.2	96	36	1	0
9	17.2	2.5	17	23.29	122.78	1350	1849.5	1527	1.4	0.2	92	30	0	0
10	16.7	3.5	18	24.66	119.69	1415	1938.55	1564	1.4	0.2	92	42	0	0
11	14.6	2	15	20.55	141.38	1382	1893.34	1442	1.4	0.2	92	24	0	0
16	15.2	2.4	22	30.14	113.46	1767	2420.79	1946	1.4	0.2	92	24	0	0
25	13	2	34	46.58	58.26	1261	1727.57	1432	1.4	0.2	92	24	1	0
29	16.9	2	17	23.29	143.44	1691	2316.67	1850	1	0.2	92	24	0	0
59	12.6	2	18	24.66	106.05	1184	1622.08	1390	1.4	0.2	92	24	0	0
61	14.3	5.2	17	23.29	117.01	1257	1722.09	1418	1.5	0.2	96	54	0	0
1	15.0444	3.41111	54.2222	54.2222	56.1889	1985	1985	2134.22	1.33333	0.235556	120	18.8889	2	0
5	15.1	5.2	47	47	62.64	1941	1941	2009	1.5	0.28	120	30	1	0
9	17.2	4.2	61	61	56.74	2442	2442	2518	1.5	0.23	120	20	0	0
10	16.7	2.6	64	64	46.05	1946	1946	2121	1.5	0.2	120	15	0	0
11	14.6	2.9	49	49	61.06	1956	1956	2053	1	0.24	120	15	0	0
16	15	2.9	51	51	62.69	2182	2182	2417	1	0.17	120	15	0	0
25	13	3.9	68	68	40.99	1780	1780	1816	1.5	0.24	120	20	1	0
29	16.9	2.9	50	50	67.42	2329	2329	2577	1	0.24	120	15	0	0
59	12.6	2.9	47	47	57.15	1694	1694	1924	1.5	0.26	120	20	0	0
61	14.3	3.2	51	51	50.96	1595	1595	1773	1.5	0.26	120	20	0	0
Gesamtergebnis	15.0556	3.1	37.5556	41.42	82.9456	1688.94	1946.63	1843.39	1.35	0.217778	106.444	25.1111	4	0
